# Supplementary material for: Vascular and blood-brain barrier-related changes underlie stress responses and resilience in female mice and depression in human tissue
Source: Nat Commun. 2022 Jan 10;13:164. doi: 10.1038/s41467-021-27604-x (PMC8748803; doi:10.1038/s41467-021-27604-x)
Supplement: Supplementary file 4 — Source Data [file 41467_2021_27604_MOESM4_ESM.xlsx]

## Sheet: Fig 1b 
Left panel				Middle panel				Right panel
SI Ratio				Time corners				Locomotion
CTRL	SS	RES		CTRL	SS	RES		CTRL	SS	RES
1.26	0.12	1.01		12.7	86.5	11.3		9.92	8.12	8.13
1.61	0.76	1		7.1	23.5	15.9		8.67	8.36	9.68
1.41	0.95	1.35		7.9	9.5	3.2		7.2	7.41	5.6
1.04	0.83	1.29		10.7	16.1	5.7		8.11	7.19	4.46
1.14	0.49	1.27		17.6	34.4	3.5		7.6	7.23	5.02
1.05	0.45	1.68		16.5	18.7	6		4.45	8.83	6.86
1.35	0.65	1.53		0	12	3.2		2.95	9.48	7.21
1.26		1.66		3.5		7.5		5.33		9.41
1.6		1.31		4.1		5.1		7.49		6.92
1.33		1.27		16.8		5.1		10.43		6.96
		1.47				1.2		8.52		5.44
		1.33				11.1		11.04		8.81
		1.25				4.9				5.08
		1.08				8				7.5
		1.4				3.6				6.3

## Sheet: Fig 1d
Upper panel			Lower panel
Cldn5			Cldn5
CTRL	S. STRESS		CTRL	SS	RES
1.07104	0.722989		1.07104	0.722989	0.507088
1.49089	0.610045		1.49089	0.610045	0.528428
1.55917	0.726366		1.55917	0.726366	1.15647
0.824441	0.787811		0.824441	0.787811	0.704111
0.737335	0.639063		0.737335	0.639063	0.987876
1.01406	1.22315		1.01406	1.22315	0.797671
0.920295	0.507088		0.920295		0.829267
1.00208	0.528428		1.00208		0.898483
0.758775	1.15647		0.758775		0.785365
0.921437	0.704111		0.921437		1.14509
0.700469	0.987876		0.700469		0.580169
	0.797671				0.971658
	0.829267				0.607371
	0.898483				0.807826
	0.785365
	1.14509
	0.580169
	0.971658
	0.607371
	0.807826

## Sheet: Fig 1f
Upper panel			Lower panel
Cldn5			Cldn5
CTRL	S. STRESS		CTRL	SS	RES
0.643007	0.208882		0.643007	0.208882	0.224553
1.35872	0.49615		1.35872	0.49615	1.24215
1.63027	0.43823		1.63027	0.43823	0.225825
0.725239	0.21026		0.725239	0.21026	0.270554
0.686225	0.240242		0.686225	0.240242	0.631374
0.724048	0.935172		0.724048	0.935172	0.630063
0.884321	0.224553		0.884321		0.830501
1.19817	1.24215		1.19817		0.783639
1.15	0.225825		1.15		0.702318
	0.270554				0.790911
	0.631374				0.612078
	0.630063				1.06778
	0.830501				0.656949
	0.783639
	0.702318
	0.790911
	0.612078
	1.06778
	0.656949

## Sheet: Fig 1h
Upper panel				Middle panel
SI Ratio				Cldn5
CTRL	SS	RES		CTRL	SS	RES
1.95	0.97	1.47		1.089	0.814	1.09
1.33	0.72	1.38		0.984	0.685	1.286
1.62	0.62	1.18		0.832	0.767	1.093
1.09	0.8	1.2		1.095	0.688	1.162

## Sheet: Fig 1I
Upper panel			Lower panel			Upper panel			Lower panel
CLDN5 F			CLDN5 M			CLDN5 F			CD31 F
CTRL	MDD		CTRL	MD		CTRL	MDD		CTRL	MDD
0.79759	0.560639		0.815875	0.463364		148.45	84.092		122.26	108.05
0.653222	0.72033		1.45929	0.827207		90.659	70.529		81.546	99.865
1.15378	0.490139		0.447294	1.0503		60.89	60.138		96.192	84.854
0.79759	0.560639		0.81226	1.37197			70.268			96.978
0.653222	0.72033		1.74599	0.291713			47			109.6
1.15378	0.490139		0.630773	0.849525			57.083			145.62
1.64895	1.02539		0.564582	0.800524			66.586			89.392
1.06951	0.677002		0.647849	0.877888			53.206			83.236
0.676947	0.046455		0.914279	1.82762			55.324			58.402
0.503415	0.095031		1.48792	0.977484			76.993			113.07
0.453228	0.481259		0.670777
2.04336	0.777151		0.465104
	0.695335
	0.895495
	0.899161
	0.971609
	0.074098
	0.095628
	0.20058

## Sheet: Fig 2b
Left panel			Right panel
SI Ratio			Time IZ
CTRL	SCVS		CTRL	SCVS
1.65	1.24		65.5	71.3
1.35	1.06		95.7	74
0.96	1.08		79.5	64.8
1.46	0.87		87.2	54.9
0.96	1.11		68.7	66.8
1.5	1.12		77.7	91.9
0.97	1.05		81.1	98.9
1.43	1.08		89	74.4
1.19			90.2
1.24			84.4

## Sheet: Fig 2C
Left panel			Middle panel			Right panel
Time closed arms			Time open arms			Locomotion
CTRL	SCVS		CTRL	SCVS		CTRL	SCVS
218.7	213.9		33.6	0.9		11.175	13.285
195.4	201.3		4.9	14.5		13.49	8.23
212.4	226.5		28.3	1.1		9.371	10.149
225.5	236.5		12.3	6.7		11.07	9.467
218.8	233.2		11.1	4.3		11.305	11.69
212.1	229.5		6	2.9		12.781	9.187
188.3	240		12.6	10.1		10.36	10.926
223.1	227.2		3.8	4.5		7.082	12.269
	221.2			10.4			10.837

## Sheet: Fig 2d
24h		48h		Average
Sucrose pref
CTRL	SCVS	CTRL	SCVS	CTRL	SCVS
84.4444	17.0732	82.2917	12.6582	83.3681	14.8657
78	11.1111	80.8081	14.9254	79.404	13.0182
37.5	13.1579	53.3333	8.21918	45.4167	10.6885
14.2857	9.67742	13.4831	11.4286	13.8844	10.553
44.4444	42.4242	8.97436	24.6377	5.6366	33.531
38.5965	2.85714	31.25	12	37.8472	7.42857
65.625	9.52381	53.3333	11.1111	45.9649	41.3171
73.0769	22.8571	53.6364	12.0482	59.6307	10.786
83.7838	25.8065	76.1905	19.1176	74.6337	20.9874
		87.1795		85.4816	41.8506

## Sheet: Fig 2f
Upper panel			Lower panel
Cldn5			Pecam1
CTRL	SCVS		CTRL	SCVS
1.05395	0.617025		0.608611	1.01468
1.58407	0.889989		0.881352	1.41592
0.568005	0.916448		1.132	0.71221
0.627474	0.864316		0.922061	0.95396
1.34925	0.651521		1.17533	0.966981
0.824886	0.506732		1.0848	0.907332
	0.615812		0.902127	0.768174
1.03006	0.903004		1.31652	0.974379
1.05865	0.903004		0.944818	0.895346
0.903657	0.598613		1.03238

## Sheet: Fig 2h
Upper panel			Lower panel
Cldn5			Pecam1
CTRL	SCVS		CTRL	SCVS
0.54938	0.601653		1.10055	0.991365
	0.854274		1.12014	0.947863
0.696153	0.72852		1.25162	1.02165
1.00869	0.700518		0.814892	0.958543
1.3459	0.618861		1.10122	0.957947
0.815304	0.342275		0.975699	0.940036
0.82301	0.470514		0.900963	0.806173
1.53342	0.604419		0.980368	0.710331
1.19056	1.00216		0.781185	0.821186
1.03759	0.781675		0.973369	1.11077

[truncated: 51 more sheets: Fig 2i, Fig 2j, Fig 3b, Fig 3c, Fig 3d, Fig 3e, Fig 3f, Fig 3g, Fig 3h, Fig 3k, Fig 4b, Fig 6a, Fig 6e, Fig 6f, Fig 6g, Fig 6h, Fig 6i, Fig 6j, Fig 6k, Fig S1a …]
